# Supplementary material for: Gene and lncRNA Profiling of ω3/ω6 Polyunsaturated Fatty Acid-Exposed Human Visceral Adipocytes Uncovers Different Responses in Healthy Lean, Obese and Colorectal Cancer-Affected Individuals
Source: Int J Mol Sci. 2024 Mar 15;25(6):3357. doi: 10.3390/ijms25063357 (PMC10970109; doi:10.3390/ijms25063357)
Supplement: Supplementary file 1 [file ijms-25-03357-s001.zip]

Archive with 2 entries (2 files):
- Supplemental Data 1-3-4.pdf
- Supplemental Data 2.xlsx
