# Supplementary material for: Gene and lncRNA Profiling of ω3/ω6 Polyunsaturated Fatty Acid-Exposed Human Visceral Adipocytes Uncovers Different Responses in Healthy Lean, Obese and Colorectal Cancer-Affected Individuals
Source: Int J Mol Sci. 2024 Mar 15;25(6):3357. doi: 10.3390/ijms25063357 (PMC10970109; doi:10.3390/ijms25063357)
Supplement: Supplementary file 1 [file ijms-25-03357-s001.zip › Supplemental Data 2.xlsx]

## Sheet: NW-AA
Reactome pathway	p-value	Genes	Associated Genes Found
Calnexin/calreticulin cycle	0.000182723	7	[AMFR, CANX, GANAB, MAN1B1, RNF185, UBA52, UBC]
N-glycan trimming in the ER and Calnexin/Calreticulin cycle	0.000774202	7	[AMFR, CANX, GANAB, MAN1B1, RNF185, UBA52, UBC]
Regulation of TNFR1 signaling	0.000774202	7	[BIRC2, IKBKB, MADD, RACK1, TAX1BP1, UBA52, UBC]
DNA Damage Recognition in GG-NER	0.000910037	7	[ACTB, COPS2, CUL4A, INO80B, INO80D, UBA52, UBC]
EGFR downregulation	0.00153007	6	[EPN1, EPS15L1, PTPN12, SH3GL1, UBA52, UBC]
ER Quality Control Compartment (ERQC)	0.00178735	5	[AMFR, MAN1B1, RNF185, UBA52, UBC]
TNF signaling	0.00182952	7	[BIRC2, IKBKB, MADD, RACK1, TAX1BP1, UBA52, UBC]
Cargo recognition for clathrin-mediated endocytosis	0.00277713	10	[AGFG1, AP2B1, CD4, COPS2, EPN1, EPS15L1, GRK2, SH3GL1, UBA52, UBC]
Clathrin-mediated endocytosis	0.00290085	12	[ACTB, AGFG1, AP2B1, CD4, COPS2, DNM2, EPN1, EPS15L1, GRK2, SH3GL1, UBA52, UBC]
Synthesis of PC	0.00500598	5	[CHKB, CSNK2A1, LPIN1, LPIN2, MFSD2A]
Death Receptor Signalling	0.00521581	11	[ARHGEF1, ARHGEF33, ARHGEF40, BIRC2, IKBKB, MADD, RACK1, TAX1BP1, TRIO, UBA52, UBC]
TNFR1-induced NFkappaB signaling pathway	0.00523193	5	[BIRC2, IKBKB, RACK1, UBA52, UBC]
Negative regulation of FGFR3 signaling	0.00533688	5	[FGF1, FRS2, MKNK1, UBA52, UBC]
Negative regulation of FGFR4 signaling	0.00564505	5	[FGF1, FRS2, MKNK1, UBA52, UBC]
Oncogenic MAPK signaling	0.00616225	8	[ACTB, BRAP, LMNA, MPRIP, MRAS, NF1, PPP1CC, SND1]
Negative regulation of FGFR1 signaling	0.00656804	5	[FGF1, FRS2, MKNK1, UBA52, UBC]
Negative regulation of FGFR2 signaling	0.00666122	5	[FGF1, FRS2, MKNK1, UBA52, UBC]
Signaling by EGFR	0.00701046	6	[EPN1, EPS15L1, PTPN12, SH3GL1, UBA52, UBC]
Circadian Clock	0.00743039	7	[ARNTL, CARM1, CRTC3, CSNK1D, PPP1CC, UBA52, UBC]
NOD1/2 Signaling Pathway	0.00879839	5	[BIRC2, IKBKB, NOD1, UBA52, UBC]
Apoptotic cleavage of cellular proteins	0.00943652	5	[BIRC2, LMNA, MAPT, PLEC, PTK2]
Signaling by FGFR3	0.0113252	5	[FGF1, FRS2, MKNK1, UBA52, UBC]
Signaling by FGFR4	0.0120713	5	[FGF1, FRS2, MKNK1, UBA52, UBC]
RHOF GTPase cycle	0.0128509	5	[ACTB, ACTN1, AKAP12, ARHGAP12, SRGAP2]
RAS processing	0.0142269	4	[ABHD17C, LYPLA1, UBA52, UBC]
Global Genome Nucleotide Excision Repair (GG-NER)	0.015165	7	[ACTB, COPS2, CUL4A, INO80B, INO80D, UBA52, UBC]
Cytosolic sensors of pathogen-associated DNA	0.0153408	6	[IKBKB, LRRFIP1, POLR2E, POLR3H, UBA52, UBC]
MAP kinase activation	0.0153408	6	[IKBKB, MAP2K3, MAP2K4, NOD1, UBA52, UBC]
InlB-mediated entry of Listeria monocytogenes into host cell	0.0164346	3	[SH3GL1, UBA52, UBC]
Budding and maturation of HIV virion	0.0164756	4	[UBA52, UBC, VPS37B, VPS4B]
Translation of Structural Proteins	0.0164756	4	[CANX, GANAB, UBA52, UBC]
Nucleotide Excision Repair	0.0171921	8	[ACTB, COPS2, CUL4A, INO80B, INO80D, POLR2E, UBA52, UBC]
Endosomal Sorting Complex Required For Transport (ESCRT)	0.0205234	4	[UBA52, UBC, VPS37B, VPS4B]
Metabolism of nitric oxide: NOS3 activation and regulation	0.0207334	3	[DNM2, LYPLA1, NOSIP]
Interleukin-17 signaling	0.0208167	6	[IKBKB, MAP2K3, MAP2K4, NOD1, UBA52, UBC]
Signaling by FGFR1	0.0209674	5	[FGF1, FRS2, MKNK1, UBA52, UBC]
Cellular Senescence	0.0209785	11	[CDC26, EP400, KAT5, MAP2K3, MAP2K4, MAP4K4, MINK1, PHC2, UBA52, UBC, UBE2E1]
Signaling by FGFR2	0.0209957	6	[FGF1, FRS2, MKNK1, POLR2E, UBA52, UBC]
p75 NTR receptor-mediated signalling	0.0211434	7	[ARHGEF1, ARHGEF33, ARHGEF40, IKBKB, TRIO, UBA52, UBC]
Toll Like Receptor 3 (TLR3) Cascade	0.0211653	7	[BIRC2, IKBKB, MAP2K3, MAP2K4, NOD1, UBA52, UBC]
Apoptotic execution phase	0.0211978	5	[BIRC2, LMNA, MAPT, PLEC, PTK2]
Plasma lipoprotein assembly, remodeling, and clearance	0.0212164	6	[AP2B1, MTTP, NPC1, P4HB, UBA52, UBC]
MyD88-independent TLR4 cascade	0.0213364	7	[BIRC2, IKBKB, MAP2K3, MAP2K4, NOD1, UBA52, UBC]
TRIF(TICAM1)-mediated TLR4 signaling	0.0213364	7	[BIRC2, IKBKB, MAP2K3, MAP2K4, NOD1, UBA52, UBC]
RHOBTB GTPase Cycle	0.0213473	4	[ACTN1, COPS2, PHIP, STK38]
Negative regulators of DDX58/IFIH1 signaling	0.0213473	4	[NLRC5, TAX1BP1, UBA52, UBC]
Formation of TC-NER Pre-Incision Complex	0.0217034	5	[COPS2, CUL4A, POLR2E, UBA52, UBC]
Cell death signalling via NRAGE, NRIF and NADE	0.0217642	6	[ARHGEF1, ARHGEF33, ARHGEF40, TRIO, UBA52, UBC]
Nucleotide-binding domain, leucine rich repeat containing receptor (NLR) signaling pathways	0.0230627	5	[BIRC2, IKBKB, NOD1, UBA52, UBC]
Translation of Structural Proteins	0.0230627	5	[CANX, GANAB, MAN1B1, UBA52, UBC]
UCH proteinases	0.0232769	7	[ACTB, ASXL1, HCFC1, INO80B, INO80D, UBA52, UBC]
Triglyceride metabolism	0.0236236	4	[LIPE, LPIN1, LPIN2, PPP1CC]
Listeria monocytogenes entry into host cells	0.0239576	3	[SH3GL1, UBA52, UBC]
Negative regulation of MET activity	0.0251679	3	[SH3GL1, UBA52, UBC]
Ovarian tumor domain proteases	0.0260187	4	[NOD1, TNIP1, UBA52, UBC]
Toll Like Receptor 10 (TLR10) Cascade	0.0305589	6	[IKBKB, MAP2K3, MAP2K4, NOD1, UBA52, UBC]
Toll Like Receptor 5 (TLR5) Cascade	0.0305589	6	[IKBKB, MAP2K3, MAP2K4, NOD1, UBA52, UBC]
MyD88 cascade initiated on plasma membrane	0.0305589	6	[IKBKB, MAP2K3, MAP2K4, NOD1, UBA52, UBC]
TRAF6 mediated induction of NFkB and MAP kinases upon TLR7/8 or 9 activation	0.0405264	6	[IKBKB, MAP2K3, MAP2K4, NOD1, UBA52, UBC]
MyD88 dependent cascade initiated on endosome	0.0416846	6	[IKBKB, MAP2K3, MAP2K4, NOD1, UBA52, UBC]
Toll Like Receptor 7/8 (TLR7/8) Cascade	0.0428602	6	[IKBKB, MAP2K3, MAP2K4, NOD1, UBA52, UBC]
Toll Like Receptor 9 (TLR9) Cascade	0.0482096	6	[IKBKB, MAP2K3, MAP2K4, NOD1, UBA52, UBC]
Processing of DNA double-strand break ends	0.0494654	6	[BABAM2, KAT5, MDC1, RAD17, UBA52, UBC]

## Sheet: NW-DHA
Reactome pathway	p-value	Genes	Associated Genes Found
Calnexin/calreticulin cycle	0.00191869	6	[AMFR, CANX, PRKCSH, RNF185, UBA52, UBC]
Circadian Clock	0.00450823	9	[CREB1, CSNK1D, FBXL3, NAMPT, NCOA1, PER1, SKP1, UBA52, UBC]
MAP3K8 (TPL2)-dependent MAPK1/3 activation	0.0135212	5	[IKBKG, SKP1, TNIP2, UBA52, UBC]
Regulation of TP53 Activity	0.00601347	13	[ATRIP, CHD3, CSNK2A1, EHMT1, GATAD2B, PDPK1, PIP4P1, RAD17, RBBP4, TOP3A, TOPBP1, UBA52, UBC]
N-glycan trimming in the ER and Calnexin/Calreticulin cycle	0.00974429	6	[AMFR, CANX, PRKCSH, RNF185, UBA52, UBC]
DNA Damage Recognition in GG-NER	0.0127931	6	[ACTB, COPS2, CUL4A, NFRKB, UBA52, UBC]
Cell death signalling via NRAGE, NRIF and NADE	0.0204187	8	[ARHGEF1, ARHGEF10L, ARHGEF40, BCL2L11, ITSN1, TRIO, UBA52, UBC]
Modulation by Mtb of host immune system	0.0202013	3	[B2M, UBA52, UBC]
Death Receptor Signalling	0.00908101	11	[ARHGEF1, ARHGEF10L, ARHGEF40, BCL2L11, IKBKG, ITSN1, RACK1, RBCK1, TRIO, UBA52, UBC]
Clathrin-mediated endocytosis	0.00904663	11	[ACTB, ACTR2, ARRB1, COPS2, DNM2, EPN2, EPS15L1, ITSN1, SH3GL1, UBA52, UBC]
TNFR1-induced NFkappaB signaling pathway	0.00916873	5	[IKBKG, RACK1, RBCK1, UBA52, UBC]
Oncogenic MAPK signaling	0.00955027	8	[ACTB, ARRB1, BCL2L11, CLCN6, MAP3K11, MPRIP, MRAS, SND1]
EGFR downregulation	0.0242464	5	[EPS15L1, PTPN12, SH3GL1, UBA52, UBC]
ER Quality Control Compartment (ERQC)	0.00195013	4	[AMFR, RNF185, UBA52, UBC]
Regulation of TNFR1 signaling	0.0209273	5	[IKBKG, RACK1, RBCK1, UBA52, UBC]
Pexophagy	0.0364945	3	[NBR1, UBA52, UBC]
Regulation of BACH1 activity	0.0207516	3	[SKP1, UBA52, UBC]
Fanconi Anemia Pathway	0.0207516	5	[ATRIP, FAN1, FANCA, UBA52, UBC]
p75 NTR receptor-mediated signalling	0.0226976	8	[ARHGEF1, ARHGEF10L, ARHGEF40, BCL2L11, ITSN1, TRIO, UBA52, UBC]
NRAGE signals death through JNK	0.0225702	6	[ARHGEF1, ARHGEF10L, ARHGEF40, BCL2L11, ITSN1, TRIO]
IKK complex recruitment mediated by RIP1	0.0225702	4	[CD14, IKBKG, UBA52, UBC]
G alpha (12/13) signalling events	0.0379217	7	[ARHGEF1, ARHGEF10L, ARHGEF40, GNA12, ITSN1, ROCK2, TRIO]
Ovarian tumor domain proteases	0.0251779	5	[IKBKG, TNIP1, TNIP2, UBA52, UBC]
Josephin domain DUBs	0.0174786	3	[ATXN3, UBA52, UBC]
Cargo recognition for clathrin-mediated endocytosis	0.0483461	8	[ARRB1, COPS2, EPN2, EPS15L1, ITSN1, SH3GL1, UBA52, UBC]
TNF signaling	0.0283733	5	[IKBKG, RACK1, RBCK1, UBA52, UBC]
Antigen processing-Cross presentation	0.0283733	8	[B2M, CD14, IKBKG, ITGB5, LNPEP, SEC61A1, UBA52, UBC]
Cytosolic sensors of pathogen-associated DNA	0.0370884	6	[IKBKG, POLR2E, POLR3H, UBA52, UBC, XRCC6]
MAP kinase activation	0.0282746	6	[CREB1, IKBKG, SKP1, TNIP2, UBA52, UBC]
RAS processing	0.00792297	4	[ABHD17C, LYPLA1, UBA52, UBC]
Regulation of TP53 Activity through Acetylation	0.0306057	4	[CHD3, GATAD2B, PIP4P1, RBBP4]
Budding and maturation of HIV virion	0.0325283	4	[PDCD6IP, UBA52, UBC, VPS4B]
Downregulation of ERBB2 signaling	0.0182581	4	[PTPN12, PTPN18, UBA52, UBC]
Translation of Structural Proteins	0.0366042	4	[CANX, PRKCSH, UBA52, UBC]
InlB-mediated entry of Listeria monocytogenes into host cell	0.0366042	3	[SH3GL1, UBA52, UBC]
Signaling by BRAF and RAF1 fusions	0.0366042	6	[ACTB, ARRB1, BCL2L11, CLCN6, MPRIP, SND1]
RNA Polymerase I Transcription Initiation	0.0236779	5	[CHD3, GATAD2B, POLR2E, RBBP4, UBTF]
HDR through Homologous Recombination (HRR)	0.0244351	6	[ATRIP, RAD17, TOP3A, TOPBP1, UBA52, UBC]
IRAK2 mediated activation of TAK1 complex upon TLR7/8 or 9 stimulation	0.0245664	3	[CD14, UBA52, UBC]
TRAF6 mediated induction of NFkB and MAP kinases upon TLR7/8 or 9 activation	0.0270101	7	[CD14, CREB1, IKBKG, SKP1, TNIP2, UBA52, UBC]
Signaling by EGFR	0.0272315	5	[EPS15L1, PTPN12, SH3GL1, UBA52, UBC]
Regulation of TP53 Activity through Phosphorylation	0.00370705	7	[ATRIP, CSNK2A1, RAD17, TOP3A, TOPBP1, UBA52, UBC]
MyD88 dependent cascade initiated on endosome	0.00440771	7	[CD14, CREB1, IKBKG, SKP1, TNIP2, UBA52, UBC]
TRAF6-mediated induction of TAK1 complex within TLR4 complex	0.00863668	3	[CD14, UBA52, UBC]
Toll Like Receptor 7/8 (TLR7/8) Cascade	0.0165776	7	[CD14, CREB1, IKBKG, SKP1, TNIP2, UBA52, UBC]
Interleukin-17 signaling	0.0165776	6	[CREB1, IKBKG, SKP1, TNIP2, UBA52, UBC]
Activation of IRF3/IRF7 mediated by TBK1/IKK epsilon	0.0173923	3	[CD14, UBA52, UBC]
Toll Like Receptor 9 (TLR9) Cascade	0.017542	7	[CD14, CREB1, IKBKG, SKP1, TNIP2, UBA52, UBC]
Processing of DNA double-strand break ends	0.0179037	7	[ATRIP, BABAM2, RAD17, TOP3A, TOPBP1, UBA52, UBC]
Translesion Synthesis by POLH	0.0181859	3	[NPLOC4, UBA52, UBC]
Impaired BRCA2 binding to RAD51	0.0182829	4	[ATRIP, RAD17, TOP3A, TOPBP1]
Epigenetic regulation of gene expression	0.02059	9	[ACTB, CHD3, GATAD2B, POLR2E, RBBP4, SAP30BP, SF3B1, UBTF, UHRF1]
Formation of TC-NER Pre-Incision Complex	0.0224584	5	[COPS2, CUL4A, POLR2E, UBA52, UBC]
MyD88-independent TLR4 cascade	0.0225702	7	[CD14, CREB1, IKBKG, SKP1, TNIP2, UBA52, UBC]
TRIF(TICAM1)-mediated TLR4 signaling	0.0227638	7	[CD14, CREB1, IKBKG, SKP1, TNIP2, UBA52, UBC]
MyD88:MAL(TIRAP) cascade initiated on plasma membrane	0.022813	7	[CD14, CREB1, IKBKG, SKP1, TNIP2, UBA52, UBC]
Toll Like Receptor TLR6:TLR2 Cascade	0.0230341	7	[CD14, CREB1, IKBKG, SKP1, TNIP2, UBA52, UBC]
HDR through Single Strand Annealing (SSA)	0.0235215	4	[ATRIP, RAD17, TOP3A, TOPBP1]
Listeria monocytogenes entry into host cells	0.0244351	3	[SH3GL1, UBA52, UBC]
Toll Like Receptor TLR1:TLR2 Cascade	0.0245505	7	[CD14, CREB1, IKBKG, SKP1, TNIP2, UBA52, UBC]
Toll Like Receptor 2 (TLR2) Cascade	0.0269221	7	[CD14, CREB1, IKBKG, SKP1, TNIP2, UBA52, UBC]
FLT3 Signaling	0.0275613	4	[BCL2L11, GRB10, UBA52, UBC]
Negative regulation of MET activity	0.02802	3	[SH3GL1, UBA52, UBC]
Downstream signaling events of B Cell Receptor (BCR)	0.0281192	6	[IKBKG, NFATC2, PPP3CA, SKP1, UBA52, UBC]
Presynaptic phase of homologous DNA pairing and strand exchange	0.0295947	4	[ATRIP, RAD17, TOP3A, TOPBP1]
Global Genome Nucleotide Excision Repair (GG-NER)	0.0295947	6	[ACTB, COPS2, CUL4A, NFRKB, UBA52, UBC]
Toll Like Receptor 10 (TLR10) Cascade	0.0301147	6	[CREB1, IKBKG, SKP1, TNIP2, UBA52, UBC]
Toll Like Receptor 5 (TLR5) Cascade	0.0318581	6	[CREB1, IKBKG, SKP1, TNIP2, UBA52, UBC]
MyD88 cascade initiated on plasma membrane	0.0318581	6	[CREB1, IKBKG, SKP1, TNIP2, UBA52, UBC]
RHOBTB1 GTPase cycle	0.0324101	3	[COPS2, HNRNPC, ROCK2]
Diseases of DNA Double-Strand Break Repair	0.0357993	4	[ATRIP, RAD17, TOP3A, TOPBP1]
Defective homologous recombination repair (HRR) due to BRCA2 loss of function	0.0359413	4	[ATRIP, RAD17, TOP3A, TOPBP1]
Toll Like Receptor 4 (TLR4) Cascade	0.0371355	8	[CD14, CREB1, DNM2, IKBKG, SKP1, TNIP2, UBA52, UBC]
EPHB-mediated forward signaling	0.0371355	4	[ACTB, ACTR2, ITSN1, ROCK2]
Nucleotide Excision Repair	0.0374991	7	[ACTB, COPS2, CUL4A, NFRKB, POLR2E, UBA52, UBC]
Homologous DNA Pairing and Strand Exchange	0.037768	4	[ATRIP, RAD17, TOP3A, TOPBP1]
APC/C:Cdc20 mediated degradation of Cyclin B	0.0396341	3	[CDC27, UBA52, UBC]
PTEN Regulation	0.039723	8	[CHD3, CSNK2A1, GATAD2B, MECOM, RBBP4, UBA52, UBC, USP13]
Interleukin-1 family signaling	0.0402069	8	[IKBKG, PTPN12, PTPN18, PTPN9, SKP1, TNIP2, UBA52, UBC]
Collagen formation	0.0411534	6	[COL27A1, COL6A3, P4HB, PLEC, PLOD3, PXDN]
ER-Phagosome pathway	0.041738	6	[B2M, CD14, IKBKG, SEC61A1, UBA52, UBC]
APC-Cdc20 mediated degradation of Nek2A	0.041738	3	[CDC27, UBA52, UBC]
TGF-beta receptor signaling activates SMADs	0.0457424	4	[ITGB5, PMEPA1, UBA52, UBC]
Toll Like Receptor 3 (TLR3) Cascade	0.0460728	6	[CREB1, IKBKG, SKP1, TNIP2, UBA52, UBC]
Infection with Mycobacterium tuberculosis	0.0484854	3	[B2M, UBA52, UBC]

## Sheet: CRC-AA
Reactome pathway	p-value	Genes	Associated Genes Found
Activated NOTCH1 Transmits Signal to the Nucleus	0.05	3	[ADAM17, NUMB, UBC]

## Sheet: CRC-DHA
Reactome pathway	p-value	Genes	Associated Genes Found
Cell-extracellular matrix interactions	0.00256427	3	[ACTG1, ACTN1, FLNA]
Neurexins and neuroligins	0.0212421	3	[EPB41, EPB41L3, PDLIM5]
Peroxisomal protein import	0.0228217	3	[DECR2, PECR, UBC]
Signaling by PTK6	0.0303338	3	[PTPN1, STAT3, UBC]
Signaling by Non-Receptor Tyrosine Kinases	0.0303338	3	[PTPN1, STAT3, UBC]

## Sheet: OB-AA
Reactome pathway	p-value	Genes	Associated Genes Found
Selective autophagy	0.00132067	9	[DYNC1I2, EPAS1, HSPA8, MFN2, MTERF3, PEDS1-UBE2V1, PLIN2, UBA52, VCP]
p75 NTR receptor-mediated signalling	0.0176005	7	[ABR, ARHGEF2, PLEKHG5, PSEN1, RTN4, TRIO, UBA52]
Regulation of TP53 Activity through Acetylation	0.0184214	4	[GATAD2A, ING5, MEAF6, PML]
RHOA GTPase cycle	0.00132067	9	[ABR, ARHGAP10, ARHGAP22, ARHGEF2, EMC3, FLOT2, MYO9B, PLEKHG5, TRIO]
Cell death signalling via NRAGE, NRIF and NADE	0.0199172	6	[ABR, ARHGEF2, PLEKHG5, PSEN1, TRIO, UBA52]
Death Receptor Signalling	0.0216817	9	[ABR, ARHGEF2, CASP8, PLEKHG5, PSEN1, RTN4, TRIO, UBA52, USP4]
RIPK1-mediated regulated necrosis	0.0226932	4	[CASP8, FLOT2, MLKL, UBA52]
Regulation of necroptotic cell death	0.0226932	4	[CASP8, FLOT2, MLKL, UBA52]
Regulated Necrosis	0.0246362	5	[CASP8, FLOT2, IRF1, MLKL, UBA52]
Parasite infection	0.0259549	5	[ARPC4, MYO10, MYO5A, MYO9B, PTK2]
Leishmania phagocytosis	0.0259549	5	[ARPC4, MYO10, MYO5A, MYO9B, PTK2]
FCGR3A-mediated phagocytosis	0.0259549	5	[ARPC4, MYO10, MYO5A, MYO9B, PTK2]
Regulation of mRNA stability by proteins that bind AU-rich elements	0.0268617	7	[HSPA1A, HSPA8, NUP214, PSMD8, UBA52, XRN1, ZFP36L1]
Regulation of actin dynamics for phagocytic cup formation	0.0274033	5	[ARPC4, MYO10, MYO5A, MYO9B, PTK2]
RND3 GTPase cycle	0.031666	5	[FLOT2, NISCH, PKP4, PLEKHG5, RASAL2]
RND1 GTPase cycle	0.0337916	4	[FLOT2, PKP4, PLEKHG5, RASAL2]
Viral Messenger RNA Synthesis	0.0340794	4	[NUP214, NUP98, POLR2E, POLR2G]
Cell-Cell communication	0.0407536	7	[AFDN, CTNND1, FLNA, LAMC2, PTK2, SPTBN1, VASP]
MyD88-independent TLR4 cascade	0.0424453	6	[CASP8, MAP3K8, PEDS1-UBE2V1, TANK, TMED7-TICAM2, UBA52]
TRIF(TICAM1)-mediated TLR4 signaling	0.0424453	6	[CASP8, MAP3K8, PEDS1-UBE2V1, TANK, TMED7-TICAM2, UBA52]
Signaling by NOTCH1	0.0427901	5	[HDAC7, NUMB, PSEN1, TLE1, UBA52]

## Sheet: OB-DHA
Reactome pathway	p-value	Genes	Associated Genes Found
DNA Damage Recognition in GG-NER	0.00336736	3	[COPS7A, DDB1, UBC]
Formation of TC-NER Pre-Incision Complex	0.00461051	3	[COPS7A, DDB1, UBC]
